# Supplementary material for: Financial Costs of the Zanzibar Elimination of Schistosomiasis Transmission Project
Source: Am J Trop Med Hyg. 2020 Sep 28;103(6):2260–7. doi: 10.4269/ajtmh.20-0252 (PMC7695112; doi:10.4269/ajtmh.20-0252)
Supplement: Supplementary file 1 [file tpmd200252.SD1.xlsx]

## Sheet: Costs classification tool
Costs Classification Tool
ID		ID of data record
No_chq_etc		Reference number of cheque, voucher, receipt, file, or payment as provided in the data files
Location		1=Pemba, 2=Unguja, 3=both, ND=not determined
Currency		Currency of the respective amount
Amount		Amount reported
Intervention	I1_MDA	Intervention mass drug administration
	I2_SC	Intervention snail control
	I3_BC	Intervention behaviour change
	I7_para_ND	Intervention Parasitology survey
	I8_gen_std	Intervention related to the management of the overall programme/all interventions
	I10_DN	Don't know the category
E1_Pers		Costs related to personnel
E1	E11_Salary	All direct salary cost
	E12_Allow	All allowances, per diems, etc.
	E13_Overhe	All tax, fees, insurance and social cost related to personnel
	E14_Oth	Other costs related to personnel, which cannot be classified as one of the respective pre-defined expense types at hierarchical level 2;
E2_EqIn		Costs related to equipment and infrastucture; basically non-recurrent, fixed, capital costs related to non-consumables/durables and as such mainly linked to start-up activities with the exception if replacment is needed while the programme is fully running.
E2	E21_PurMot	Costs for purchase of means of transport; e.g. cars, motorbikes, bicycles, etc.
	E22_ICT	Costs of information and communication technology (ICT) equipment and infrastructure; e.g. landline phones, mobiles, desktop and laptop computers, modems, batteries, displays, beamers, printers, cables, software, discs/USB sticks, etc.
	E23_BltIn	Costs of the built, i.e. stationary, infrastructure; e.g. buildings, generator, etc.
	E24_OffIn	Costs of office equipment e.g. furniture, etc.
	E25_LabEq	Costs of laboratory equipment; e.g. microscope, centrifuge, fridge, freezer, furniture, etc.
	E26_FwEq	Costs of field work equipment; e.g. dose pole, scale, cups, buckets, barrel, boots/waders, backpack sprayers/hand pumps, motor pump, mobile generator, hoase, dipper, coolbox, trowel, shovel, pick, axe, mason's level, yardstick, etc.
	E27_MedEq	Costs of essential medical equipment, also for additional services that needed to be provided in combination with the main intervention (e.g. stethoscope, thermometer, etc., to perform essential phyisical/clinical examination, medical history taking, management of adverse events, etc.)
	E28_Maint	Costs of (larger) maintenance of equipment and infrastucture that are usually needed only every year or less; e.g. maintenance of cars or the built infrastructure, etc.
	E29_FeeCer	All one-time fees and payments for certifications, permissions, etc. (e.g. ethical clearance, research permissions, certification of products and/or procedures, etc.)
	E29a_Oth	Free-text field for other costs related to equipment and infrastucture, which cannot be classified as one of the respective pre-defined expense types at hierarchical level 2; complete whenever needed
E3_MaCo		Costs related to material and consumables; basically recurrent, variable, operating costs related to consumables and as such not mainly linked to start-up activities but also to all activities while the programme is fully running; basically all these costs do not need to be annualised over the programme as they occur comparatively instantaneously
E3	E31_OffMat	Costs of office material and consumables; e.g. paper, pencils, scissors, scotch tape, printer cartridges, copy cost, etc.
	E32_LabMat	Costs of lab material and consumables; e.g. filter holder, filter paper, microscope slides, syringes, gloves, soap/washing liquide/javel, haemasticks, napkins, etc.
	E33_FwMat	Costs of field work material and consumables; e.g. building materials such as cement for toilets/urinals and washing platforms, play structures for children, stool and/or urine containers, etc.
	E34_Drugs	Costs of the intervention drugs for MDA, i.e. in SCORE studies praziquantel
	E35_Mollus	Costs of molluscicide for snail control, i.e. in SCORE studies niclosamide
	E36_AdSMat	Costs of materials for additional services that needed to be provided in combination with the main intervention (e.g. phyisical/clinical examination, medical history taking, drugs for management of adverse events, etc.)
	E37_ComFee	Costs related to communication fees, e.g. fees for internet, telephone, telephone cards, etc.
	E38_UtlFee	Costs of recurrent utility fees; e.g. electricity, water, waste collection and disposal, etc.
	E39_Accomm	Costs of accommodation; e.g. during field work, for attending trainings and meetings and workshops, etc.
	E39a_Food	Costs of food; e.g. during field work, trainings, meetings, workshops, etc.
	E39b_Oth	Free-text field for other costs related to material and consumables, which cannot be classified as one of the respective pre-defined expense types at hierarchical level 2; complete whenever needed
E4_TraTra		Costs related to transportation and travel
E4	E41_Fuel	Costs of gasoline, diesel
	E42_HirePu	Costs of hiring means of transportation or using public transportation; e.g. Plane, Ferry, bus, taxi
	E43_InsFee	Insurance and other fees related to transportation and travel, including fees for cars, streets, etc.
	E44_Oth	Free-text field for other costs related to transportation and travel, which cannot be classified as one of the respective pre-defined expense types at hierarchical level 2; complete whenever needed
	E45_Meeting	Costs
E5_ad_inf		Additional relevant information provided on expenses, which cannot be classified as one of the respective pre-defined expense types at hierarchical level 1 and 2
A1_Start		Activities related to initial design, planning, budgeting, fund raising, and preparation prior to the roll-out of the intervention(s); carried out only once, namely at the beginning, regardless of the number of repetitions of the respective intervention(s) (e.g. initial design, planning, preparation, meetings, personnel hiring, training, development and organisation of materials, etc.)
A1	A11_Initia	Activities related to initial general design, planning, budgeting, fund raising, and preparation of the intervention(s), which do not belong to one of the other pre-defined hierarchical level 2 activity types (e.g. individual desktop thinking, systematic information collection, reading, preparation of data management and statistical analysis plan, planning of financial administration and controll…
	A12_IMeet	Activities related to initial meetings and workshops, programme-internal and also with all relevant external stakeholders, experts, and consultants, for planning, design, and preparation of interventions and hiring of personnel
	A13_IDELOG	Activities related to initial material development, organisation and logistics (NB: not continuous cost while the programme is running as this is captured in <A2_Gov_Mgt> → <A22_Mat_lg>) (e.g. includes the initially done procurement, shipping, import clearance, local transportation, storage, etc. of drugs, molluscicide, building materials, material for parasitological survey, other essential equi…
	A14_Clear	Activities related to ehtical and/or legal clearance (e.g. ethical clearance, legal/administrative approval, technical permissions, intervention/trial registration, insurance; incl. related meetings, documentations, fees, etc.)
	A15_ITrain	Activities related to initial training, preparation of involved staff and volunteers, but not of target communities as this is captured in <A5_Int_del> → <A51_MobSen>
	A16_ISurv	Activities related to initial scoping, preparatory surveys, pre-screenings; carried out only once, namely at the beginning, in order to inform start-up activities (e.g. rough initial localisation of disease(s) through mapping, planning of and design of intervention type, mode and location of delivery, etc.) NB: not baseline monitoring/surveys as monitoring and evaluation"benchmarks" as they are c…
	A17_Oth	Free-text field for other start-up activities, which cannot be classified as one of the respective pre-defined activity types at hierarchical level 2; complete whenever needed
A2_Gov_Mgt		Activities related to overall programme governance and management while the programme is fully running
A2	A21_Leadsh	Activities related to more general programme leadership, such as leadership meetings, continuous strategic planning, organisation, control, human resource management, and decision making while the programme is running (NB: ≠ start-up cost as they are covered under <A1_Start> )
	A22_Mat_lg	Activities related to continuous material logistics while the programme is running (NB: ≠ start-up cost; i.e. activities related to initial material development, organisation and logistics are captured in <A1_Start> → <A13_IDELOG>) (e.g. includes the not initially done procurement, shipping, import clearance, local transportation, storage, etc. of drugs, molluscicide, building materials, material…
	A23_In_com	Activities related to broader internal communication (e.g. internal reporting to staff with newsletters and extended workshops and briefings , etc.)
	A24_Ex_com	Activities related to external communication (e.g. external reporting, publication, presentation, other dissemination, advocacy, etc.)
	A25_Ex_con	Activities related to external consultating/advisory/support services while the programme is running (e.g. advisory board, services by either foreign or programme external persons - basically, most activities and services provided by SCORE Secretariat, NHM staff, SCI staff, other consultants if not listed elsewhere)
	A26_Accoun	Activities related to financial payments, accounting, management, controlling, reporting, and continued budgeting of upcoming activities in the already fully running project; not initial budgeting as this is considered under <A1_Start>
	A27_Oth	Free-text field for other programme governance and management activities, which cannot be classified as one of the respective pre-defined activity types at hierarchical level 2; complete whenever needed
A3_Train		Activities related to continued training of involved staff and volunteers while the programme is fully running ; NB: not training of target communities as this is captured in <A5_Int_del> → <A51_MobSen>; usually needs to be repeated regularly, for instance prior to each repetion of the respective intervention(s), even though with potentially different content and at lower level of intensity
A3	A31_Tmeet	Activities related to meetings and workshops for training of involved staff and volunteers
	A32_DevMat	Activities related to continuous development and organisation of training materials
	A33_Oth	Free-text field for other programme governance and management activities, which cannot be classified as one of the respective pre-defined activity types at hierarchical level 2; complete whenever needed
A4_M_E		Activities related to continuous monitoring and evaluation of the programme's intervention(s) while the programme is fully running (e.g. routine monitoring and evaluation of disease(s), coverage and impact of intervention(s), adverse event management, etc.); NB: not initial scoping or preparatory surveys as they are covered under <A1_Start>, but baseline monitoring/surveys as "benchmark" should b…
A4	A41_Monit	Activities related to monitoring surveys (e.g. general population census, parasitological surveys in children and/or adults, snail surveys, behavior change evaluations, coverage surveys, mapping, adverse events surveys and management (inlcuding human, environmental, and social adverse events!), information gathering on other potentially relevant variables as they may be relevant to correctly "eva…
	A42_DataMg	Activities related to centralised data management, i.e. collection, entry, and management of all relevant data from all hierarchical and organisational levels of the intervention(s)
	A43_Evalu	Activities related to evaluation and analysis of programme intervention(s) and impact; production of specific indicators, targeted reports and feedbacks, with the main purpose to inform project governance and management; NB: these activities focus on more "narrow", specific, internal evaluation and not the broader internal or external communication, which is captured under <A2_Gov_Mgt> → <A23_In_…
	A44_Oth	Free-text field for other programme governance and management activities, which cannot be classified as one of the respective pre-defined activity types at hierarchical level 2; complete whenever needed
A5_Int_del		Activities related to the "last mile" of intervention(s) delivery, i.e. to finally bring to and administer the intervention(s) at the point of delivery
A5	A51_MobSen	Activities related to mobilise and sensitize the target communities in order to promote, inform, facilitate, and enhance/secure their understanding, motivation and participation; may need to be repeated regularly, for instance prior to each repetion of the respective intervention(s) (e.g. typical information, education, communication (IEC); meetings or workshops with community and/or their leader…
	A52_I_admn	Activities directly related to the very administration of the intervention(s) (e.g. preparations for correct dosage, drug administration, molluscicide spraying, single or group activities for behaviour change, construction activities for washing platforms, toilets, etc.)
	A53_Superv	Activities directly related to supervise, coordinate, and ensure an efficient and correct intervention(s) delivery at the point and time of delivery; also meeting and coordination on the spot with local authorities and dignitaries, registration of treatments and people, record keeping also of other relevant information directly related with the intervention(s) delivery at the point and time of de…
	A54_Ad_Srv	Activities related to additional services that needed to be provided in combination with the main intervention (e.g. phyisical/clinical examination, medical history taking, management of adverse medical and non-medical events, etc.)
	A55_Oth	Free-text field for other programme governance and management activities, which cannot be classified as one of the respective pre-defined activity types at hierarchical level 2; complete whenever needed
A6_ad_inf		Additional relevant information provided on activities, which cannot be classified as one of the respective pre-defined activity types at hierarchical level 1 and 2; as free text; complete whenever needed
